# Supplementary material for: World Spread of Tropical Soda Apple (Solanum viarum) under Global Change: Historical Reconstruction, Niche Shift, and Potential Geographic Distribution
Source: Biology (Basel). 2023 Aug 29;12(9):1179. doi: 10.3390/biology12091179 (PMC10525411; doi:10.3390/biology12091179)
Supplement: Supplementary file 1 [file biology-12-01179-s001.zip]

Archive with 1 entries (1 files):
- biology-2551995-supplementary.pdf
